# Supplementary material for: Porcine Erythrocyte–PRRSV Interactions: Implications for Targeted Nanodrug Delivery
Source: Vet Sci. 2026 Jun 4;13(6):555. doi: 10.3390/vetsci13060555 (PMC13307653; doi:10.3390/vetsci13060555)
Supplement: Supplementary file 1 [file vetsci-13-00555-s001.zip]

Archive with 1 entries (1 files):
- vetsci-4346646-supplementary.pdf
